# Supplementary material for: Heavy Metal Accumulation in Oysters from an Aquaculture Area in the Luoyangjiang River Estuary
Source: Toxics. 2024 Aug 31;12(9):645. doi: 10.3390/toxics12090645 (PMC11436002; doi:10.3390/toxics12090645)
Supplement: Supplementary file 1 [file toxics-12-00645-s001.zip]

Archive with 1 entries (1 files):
- toxics-3178394-supplementary.pdf
